# Supplementary material for: JMJD8 Functions as a Novel AKT1 Lysine Demethylase
Source: Int J Mol Sci. 2022 Dec 27;24(1):460. doi: 10.3390/ijms24010460 (PMC9820096; doi:10.3390/ijms24010460)
Supplement: Supplementary file 1 [file ijms-24-00460-s001.zip]

Archive with 1 entries (1 files):
- ijms-2005222-supplementary.pdf
